# Supplementary material for: Differential Regulation of Starch-synthetic Gene Expression in Endosperm Between Indica and Japonica Rice Cultivars
Source: Rice (N Y). 2017 Feb 28;10:7. doi: 10.1186/s12284-017-0146-5 (PMC5328889; doi:10.1186/s12284-017-0146-5)
Supplement: Additional file 1: Table S1. — List of primers used for expression analysis. (XLSX 31 kb) [file 12284_2017_146_MOESM1_ESM.xlsx]

## Sheet: Sheet1
	Additional file 1: Table S1 List of primers used for expression analysis
				O. sativa	GenBank
	Purpose	Gene	Encoded enzyme	RAP ID	Acc. no.		Forward primer (5' to 3')	Reverse primer (5' to 3')
	Internal control	actin1	---	Os03g0718100	NM001057621		AGGTGACACTATAGAATATTGCTGACAGGATGAGCAAG	GTACGACTCACTATAGGGACACATCTGCTGGAATGTGCT
		eEF-1a	---	Os03g0177500	AK061464		AGGTGACACTATAGAATATCTCTGGGTTTGAGGGTGAC	GTACGACTCACTATAGGGAGTACACGTCCTGAAGGGGAA
		eIF-4a	---	Os02g0146600	AK073620		AGGTGACACTATAGAATATGACAGCAAGATGCAGGAAC	GTACGACTCACTATAGGGACAATCCCCCTTTGCTGAATA
		α-tubulin	---	Os07g0574800	NM001066610		AGGTGACACTATAGAATAGTCAGCTCTTCCACCCTGAG	GTACGACTCACTATAGGGACACCAACAGCATTGAACACC
	ADP-glucose synthesis	AGPS2b	ADP-glucose pyrophosphorylase small subunit 2b	Os08g0345800	AK103906		AGGTGACACTATAGAATACTAAGATCTTCCCTTCCCGC	GTACGACTCACTATAGGGATGCGGTCAAGATTTTTGTTC
		AGPL2	ADP-glucose pyrophosphorylase large subunit 2	Os01g0633100	AK071497		AGGTGACACTATAGAATAAAGTTTGATGATTCAGGCCG	GTACGACTCACTATAGGGATCCAAAGTCTTGCAGGTGTG
	Synthesis of Glucan primer	Pho1	plastidial α-glucan phosphorylase	Os03g0758100	AK063766		AGGTGACACTATAGAATAGGGTATGCATATTTGGTGGG	GTACGACTCACTATAGGGAGCTGAGACAATTCACTGGCA
	Amylose synthesis	GBSSI	Granule-bound starch synthese I	Os06g0133000	X58228		AGGTGACACTATAGAATAGAAGGCAAGACTGGTTTCCA	GTACGACTCACTATAGGGAAGAGGTCCTGGTTCATGCAG
	Amylopectin synthesis	SSI	Starch synthase I	Os06g0160700	D16202		AGGTGACACTATAGAATAGGGTGTTTGTTGATCATCCC	GTACGACTCACTATAGGGACGCATAGCACAGGAGTGTGT
		SSIIa	Starch synthase IIa	Os06g0229800	AF419099		AGGTGACACTATAGAATAATGTTGCAGGTGCTTTACCC	GTACGACTCACTATAGGGAGGAAGAGAGGAGCGTCAATG
		SSIIIa	Starch synthase IIIa	Os08g0191433	AY100469		AGGTGACACTATAGAATATGAAAATGTGGTTGAAGGCA	GTACGACTCACTATAGGGAACCAAGCAAAACCACCTGTC
		BEI	Starch branching enzyme I	Os06g0726400	D11082		AGGTGACACTATAGAATATGTTGCTGAAGATGTTTCGG	GTACGACTCACTATAGGGATTGCGGTCCTCTTTGTTCTT
		BEIIa	Starch branching enzyme IIa	Os04g0409200	AB023498		AGGTGACACTATAGAATAGGATTTCGGAACCATCTTGA	GTACGACTCACTATAGGGAAACCACGAGAAAATGCATCC
		BEIIb	Starch branching enzyme IIb	Os02g0528200	D16201		AGGTGACACTATAGAATAAGATGGGTTGAACGGTTTTG	GTACGACTCACTATAGGGATACTCCTCGAGCCACCATCT
		ISA1	Starch debranching enzyme: Isoamylase 1	Os08g0520900	AB093426		AGGTGACACTATAGAATATTGCCCCTAAGGGAGAGTTT	GTACGACTCACTATAGGGAACATGCATTTCTGTCACCCA
		PUL	Starch debranching enzyme: Pullulanase	Os04g0164900	AB012915		AGGTGACACTATAGAATATCGCATAGGTCTTCGTGTTG	GTACGACTCACTATAGGGAGACCATTAACGTTCCGCCTA
